# Supplementary material for: Interaction of human keratinocytes and nerve fiber terminals at the neuro-cutaneous unit
Source: eLife. 2024 Jan 16;13:e77761. doi: 10.7554/eLife.77761 (PMC10791129; doi:10.7554/eLife.77761)
Supplement: Supplementary file 2. [file elife-77761-supp2.zip]

Archive with 5 entries (5 files):
- Pipelines_macros/Segmentation_binary_to_smooth_PGP.ijm
- Pipelines_macros/Segmentation_binary_to_smooth_WGA_Cx43.ijm
- Pipelines_macros/Segmentation_nuclei-post_4x.cpproj
- Pipelines_macros/Segmentation_nuclei-pre_4x.cpproj
- Pipelines_macros/Segmentation_pre_epidermis-mask.ijm
