# Supplementary material for: Interaction of human keratinocytes and nerve fiber terminals at the neuro-cutaneous unit
Source: eLife. 2024 Jan 16;13:e77761. doi: 10.7554/eLife.77761 (PMC10791129; doi:10.7554/eLife.77761)
Supplement: Supplementary file 2. [file elife-77761-supp2.zip › Pipelines_macros/Segmentation_pre_epidermis-mask.ijm]

run("Duplicate...", " ");
run("8-bit");
setAutoThreshold("Mean dark");
//run("Threshold...");
run("Create Mask");
run("Erode");
run("Dilate");
run("Dilate");
run("Dilate");
 run("Fill Holes");
run("Analyze Particles...", "size=100-infinity add");
setForegroundColor(0, 0, 0);
run("Keep Largest Region");
roiManager("Deselect");
roiManager("Delete");
run("Analyze Particles...", "size=0-infinity add");
run("Save")
close();
close();
close();
roiManager("Select", 0);
setBackgroundColor(0, 0, 0);
run("Clear Outside");
roiManager("Deselect");
roiManager("Delete");
saveAs("Tiff")
close ()
